# Supplementary material for: Prediction intervals reporting in orthodontic meta-analyses
Source: Eur J Orthod. 2021 Jul 31;43(5):596–600. doi: 10.1093/ejo/cjab037 (PMC8633649; doi:10.1093/ejo/cjab037)
Supplement: cjab037_suppl_Supplemental_Table_1 [file cjab037_suppl_supplemental_table_1.xlsx]

## Sheet: Sheet1
id	year		number of authors	continent of corresponding author	prospero reg	type	pi_reported	lower	upper	significance	discussed	ci	lower	upper	estimate		i2	tau2
